# Supplementary material for: Comparing vaccination coverage and dog population demographics among four pilot dog rabies vaccination strategies in Uganda
Source: Front Vet Sci. 2025 Oct 13;12:1656563. doi: 10.3389/fvets.2025.1656563 (PMC12557789; doi:10.3389/fvets.2025.1656563)
Supplement: Supplementary file 1 [file Table_1.xlsx]

## Sheet: vaccination point data
Subcounty	Parish	date_vaccination	strategy	Name_of_sites	nb_points	nb_dogs_vaccinated	name_villages
Kyatega	Kyatega	2023-07-30	school based	Kyatega SCHQts	1	41	Kyatega
Kyatega	Kyatega	2023-07-30	school based	Kisamula trading centre	1	5	Kisamula, Kyatega
Kyatega	Kyatega	2023-07-29	school based	Kicumu p/s	1	32	Kicumu
Kyatega	Kyatega	2023-08-01	school based	Kyangoma catholic church	1	51	Kyangoma
Kyatega	Katamba	2023-08-07	school based	Kinyinya trading centre			Not mobilized
Kyatega	Katamba	2023-08-06	school based	Nyabitinda trading centre	1	13	Nyabitinda
Kyatega	Katamba	2023-08-06	school based	Kyakikoba trading centre,	1	4	Kyakikoba
Kyatega	Katamba	2023-08-06	school based	Ibanda	1	10	Ibanda
Kyatega	Katamba	2023-08-06	school based	St. Claire P/S/Katamba trading centre	1	22	Katamba
Kyatega	Katamba	2023-08-07	school based	Kaziizi bitoma	1	5	Kaziizi A, Kasikizi, Katamba
Kyatega	Nkomangani	2023-07-26	school based	Lukara trading centre	1	8	Lukara, Kasenene
Kyatega	Nkomangani	2023-07-22	school based	Kasenene p/s	1	21	Kasenene
Kyatega	Nkomangani	2023-07-23	school based	Kabagara trading centre	1	42	Kabagara
Kyatega	Nkomangani	2023-07-26	school based	Kanyarukoma	1	32	Kanyarukoma
Kyatega	Nkomangani	2023-07-26	school based	Rurimengo	1	7	Rurimengo, Nyarukoni
Kyatega	Nkomangani	2023-07-23	school based	Nyarukoni	1	3	Nyarukoni
Mpara	Mpara_ward	2023-03-09	static	Mpara central	1	28	Mpara_central, Mpara_A, Kyabulikararo, Kyanika
Mpara	Kisambya	2023-03-10	static	Kisambya, Kyakikoyo	2	45	Kisambya, Kyakikoyo, Rwenkuba, Barawenda, Kiranda, Omurubiri, Milomusanju, Kijunju,Nateete
Mpara	Bugido	2023-03-15	static	Karokarungi	1	41	Bugido, Karokarungi, Kyabikya, Bwenjeru, Rwemitwaro
Mpara	Bugido	2023-03-17	static	Kyamutyetye	1	39	Kyamutyetye, Kyamabale, Kigoigo, Bugido, Kyabikya,Rwemitwalo,
Nkanja	Bujubuli	2023-07-27	Integrated human health services	Itambabiniga	1	42	itambabiniga Central, Itambabiniga Humura, itambabiniga
Nkanja	Kakoni	2023-07-11	Integrated human health services	Kakoni B playground	1	7	Kakoni B, Kyabirikuya 1, Kyabirikuya
Nkanja	Kakoni	2023-07-19	Integrated human health services	Kakoni C church	1	13	Kakoni C, Karokarungi
Nkanja	Kakoni	2023-07-18	Integrated human health services	Kakoni A church	1	19	Kakoni A
Nkanja	Bujubuli	2023-07-20	Integrated human health services	Bukere church			Not mobilized
Nkanja	Bujubuli	2023-07-14	Integrated human health services	Byabakoora church	1	63	Byabakoora 1, 2, 3,4,5
Nkanja	Bujjubuli	2023-08-10	Integrated human health services	Omururembo	1	50	Bujjubuli west, east
Nkanja	Bujjubuli	2023-08-10	Integrated human health services	Ijugangoma	1	49	Ijugangoma
Nkanja	Kyabirikuya	2023-07-15	Integrated human health services	Kyayubu Church	2	30	Nkanja A, B
Nkanja	Bujubuli	2023-08-04	Integrated human health services	Mukondo	1	3	Mukondo A, B
Nkanja	Bujubuli	2023-08-05	Integrated human health services	Sweswe	1	38	Sweswe
Ruyonza	Kijongobya	2023-03-20	integrated livestock	Kasikizi, Rwensasi, Kyakasamba	3	70	Kasikizi, Rwensasi, Kyakasamba, Kihumuro,
Ruyonza	Kijongobya	2023-03-21	integrated livestock	Kijongobya trading center	1	8	Kijongobya, Kijongobya trading centre,
Ruyonza	Kisagazi	2023-03-27	integrated livestock	Mirembe	1	18	Mirembe
Ruyonza	Kisagazi	2023-03-28	integrated livestock	Kasagazi trading center	1	2	Kishagazi
Ruyonza	Karwenyi	2023-04-03	integrated livestock	Karwenyi trading center	3	6	Karwenyi, Kabani, Kijibi,
Ruyonza	Karwenyi	2023-04-04	integrated livestock	Katarubata	3	23	Katarubata
					43	890

## Sheet: variable description
variable	description
subcountry	an administrative unit with in a district where study parishes were selected
parish	an administrative unit with in a sub-county where specific strategies were rolled
date of vaccination	the date when dog vaccination exercise was carried out at a specific site
strategy	a delivery modality that was used to roll outdog vaccination campaigns
name of sites	a specific location where dogs were taken for vaccination
nb_points	This is the number of vaccination points per village
nb_dogs_vaccinated	number of dogs vaccinated at each vaccination site
name_villages	spcific villages where dogs vaccinated at specific sites came from
