# Supplementary material for: Comparing vaccination coverage and dog population demographics among four pilot dog rabies vaccination strategies in Uganda
Source: Front Vet Sci. 2025 Oct 13;12:1656563. doi: 10.3389/fvets.2025.1656563 (PMC12557789; doi:10.3389/fvets.2025.1656563)
Supplement: Supplementary file 2 [file Table_2.xlsx]

## Sheet: Household_Survey_Kyegegwa_combi
RegionName	parish	village	consent	human_adult	human_child	dog_own	nb_females	nb_males	nb_puppies	vacc_mark	vacc_before	confinement	stray_dogs	why_not
Kyegegwa	Bugido	Karokarungi	consent_given	2	2	no_dogs
Kyegegwa	Bugido	Karokarungi	no_not_present
Kyegegwa	Bugido	Karokarungi	consent_given	2	2	no_dogs
Kyegegwa	Bugido	Karokarungi	consent_given	8	3	own_dogs	1	1	0	no_vacc_mark	all_vacc_before	roam_always	no_stray_observed	valid_vacc
Kyegegwa	Bugido	Karokarungi	consent_given	1	4	no_dogs
Kyegegwa	Bugido	Karokarungi	no_not_present
Kyegegwa	Bugido	Karokarungi	consent_given	4	6	own_dogs	1	1	1	yes_vacc_mark(1)	no_vacc_before	roaming_night(1)	yes_stray_observed
Kyegegwa	Bugido	Karokarungi	consent_given	2	2	own_dogs	0	1	2	yes_vacc_mark(2)	no_vacc_before	roaming_no(2)	yes_stray_observed
Kyegegwa	Bugido	Karokarungi	consent_given	10	2	own_dogs	2	2	0	yes_vacc_mark(1)	all_vacc_before	roaming_no(4)	no_stray_observed
Kyegegwa	Bugido	Bugido	consent_given	2	1	no_dogs
Kyegegwa	Bugido	Bugido	consent_given	3	1	own_dogs	0	1	0	no_vacc_mark	all_vacc_before	roaming_night(1)	yes_stray_observed	no_means
Kyegegwa	Bugido	Bugido	consent_given	2	4	no_dogs
Kyegegwa	Bugido	Bugido	consent_given	2	0	own_dogs	0	1	0	no_vacc_mark	all_vacc_before	roam_always	no_stray_observed	not_inform
Kyegegwa	Bugido	Bugido	consent_given	4	3	no_dogs
Kyegegwa	Bugido	Bugido	consent_given	2	1	own_dogs	0	1	0	yes_vacc_mark(2)	all_vacc_before	roaming_night(2)	yes_stray_observed
Kyegegwa	Bugido	Bugido	consent_given	2	2	own_dogs	0	1	0	no_vacc_mark	dont know	roam_always	yes_stray_observed	no_means
Kyegegwa	Bugido	Bugido	consent_given	2	5	own_dogs	0	1	0	no_vacc_mark	all_vacc_before	roam_always	yes_stray_observed	other(busy)
Kyegegwa	Bugido	Bugido	consent_given	3	2	no_dogs
Kyegegwa	Bugido	Bugido	consent_given	4	4	no_dogs
Kyegegwa	Bugido	Bugido	consent_given	7	6	own_dogs	0	1	0	yes_vacc_mark(1)	all_vacc_before	roam_always	yes_stray_observed
Kyegegwa	Bugido	Bugido	consent_given	2	4	no_dogs
Kyegegwa	Bugido	Kyamutyetye	consent_given	4	5	no_dogs
Kyegegwa	Bugido	Kyamutyetye	consent_given	3	7	own_dogs	1	0	0	yes_vacc_mark(3)	all_vacc_before	roaming_no(5)	yes_stray_observed
Kyegegwa	Bugido	Kyamutyetye	consent_given	2	5	no_dogs
Kyegegwa	Bugido	Kyamutyetye	consent_given	2	4	no_dogs
Kyegegwa	Bugido	Kyamutyetye	consent_given	3	4	own_dogs	1	0	0	yes_vacc_mark(1)	all_vacc_before	roaming_no(1)	yes_stray_observed
Kyegegwa	Bugido	Kyamutyetye	consent_given	2	2	own_dogs	0	1	0	yes_vacc_mark(1)	no_vacc_before	roam_always	yes_stray_observed
Kyegegwa	Bugido	Kyamutyetye	consent_given	3	7	own_dogs	1	0	0	yes_vacc_mark(1)	all_vacc_before	roam_always	yes_stray_observed
Kyegegwa	Bugido	Kyamutyetye	consent_given	2	2	no_dogs
Kyegegwa	Bugido	Kyamutyetye	consent_given	2	1	no_dogs
Kyegegwa	Bugido	Kyamutyetye	consent_given	1	3	own_dogs	1	0	0	yes_vacc_mark(1)	some_vacc_before(1)	roaming_no(2)	yes_stray_observed
Kyegegwa	Bugido	Kyamutyetye	consent_given	4	3	no_dogs
Kyegegwa	Bugido	Kyamutyetye	consent_given	2	1	no_dogs
Kyegegwa	Bugido	Kyamutyetye	consent_given	4	3	no_dogs
Kyegegwa	Bugido	Kyamutyetye	consent_given	3	2	no_dogs
Kyegegwa	Bugido	Kyamutyetye	consent_given	2	4	no_dogs
Kyegegwa	Bugido	Kyamutyetye	consent_given	3	2	own_dogs	0	1	0	yes_vacc_mark(2)	no_vacc_before	roaming_no(2)	yes_stray_observed
Kyegegwa	Bugido	Kyamutyetye	consent_given	4	3	own_dogs	0	1	0	yes_vacc_mark(1)	all_vacc_before	roam_always	yes_stray_observed
Kyegegwa	Bugido	Kigoigo	consent_given	5	4	own_dogs	1	1	0	yes_vacc_mark(1)	all_vacc_before	roam_always	yes_stray_observed
Kyegegwa	Bugido	Kigoigo	consent_given	2	2	own_dogs	1	3	0	yes_vacc_mark(1)	no_vacc_before	roam_always	yes_stray_observed
Kyegegwa	Bugido	Kigoigo	consent_given	1	0	no_dogs
Kyegegwa	Bugido	Kigoigo	consent_given	2	2	no_dogs
Kyegegwa	Bugido	Kigoigo	consent_given	1	4	own_dogs	1	0	0	yes_vacc_mark(1)	all_vacc_before	roam_always	yes_stray_observed
Kyegegwa	Bugido	Kigoigo	consent_given	4	3	own_dogs	2	3	1	no_vacc_mark	no_vacc_before	roam_always	yes_stray_observed
Kyegegwa	Bugido	Kigoigo	consent_given	3	4	no_dogs
Kyegegwa	Bugido	Kigoigo	consent_given	2	6	own_dogs	0	2	0	yes_vacc_mark(2)	all_vacc_before	roam_always	yes_stray_observed
Kyegegwa	Bugido	Kigoigo	consent_given	2	1	no_dogs
Kyegegwa	Bugido	Kigoigo	consent_given	1	4	own_dogs	0	3	0	yes_vacc_mark(2)	dont know	roam_always	yes_stray_observed
Kyegegwa	Kijongobya	Rwensasi	consent_given	3	8	own_dogs	1	2	0	yes_vacc_mark(3)	no_vacc_before	roam_always	no_stray_observed
Kyegegwa	Kijongobya	Rwensasi	consent_given	3	2	own_dogs	1	0	0	yes_vacc_mark(1)	no_vacc_before	roam_always	no_stray_observed
Kyegegwa	Kijongobya	Kasikizi	consent_given	2	5	no_dogs
Kyegegwa	Kijongobya	Kasikizi	consent_given	1	0	no_dogs
Kyegegwa	Kijongobya	Kasikizi	consent_given	2	0	no_dogs
Kyegegwa	Kijongobya	Kasikizi	consent_given	2	6	no_dogs
Kyegegwa	Kijongobya	Kasikizi	refused
Kyegegwa	Kijongobya	Kasikizi	consent_given	3	5	own_dogs	0	2	0	yes_vacc_mark(3)	no_vacc_before	roam_always	no_stray_observed
Kyegegwa	Kijongobya	Kasikizi	consent_given	1	8	own_dogs	0	0	3	no_vacc_mark	no_vacc_before	roam_always	yes_stray_observed	young
Kyegegwa	Kijongobya	Kasikizi	consent_given	2	5	no_dogs
Kyegegwa	Kijongobya	Kasikizi	consent_given	2	6	own_dogs	1	2	0	no_vacc_mark	all_vacc_before	roam_always	yes_stray_observed	valid_vacc
Kyegegwa	Kijongobya	Kasikizi	consent_given	1	3	no_dogs
Kyegegwa	Kijongobya	Kasikizi	consent_given	3	3	no_dogs
Kyegegwa	Kijongobya	Kasikizi	consent_given	2	5	own_dogs	0	1	0	yes_vacc_mark(1)	no_vacc_before	roam_always	yes_stray_observed
Kyegegwa	Kijongobya	Kasikizi	consent_given	6	2	no_dogs
Kyegegwa	Kijongobya	Kasikizi	no_not_present
Kyegegwa	Kijongobya	Kasikizi	consent_given	2	5	no_dogs
Kyegegwa	Kijongobya	Kasikizi	consent_given	3	4	no_dogs
Kyegegwa	Kijongobya	Kasikizi	consent_given	2	5	no_dogs
Kyegegwa	Kijongobya	Kasikizi	consent_given	2	3	own_dogs	0	1	0	no_vacc_mark	no_vacc_before	roam_always	yes_stray_observed	other(not around )
Kyegegwa	Kijongobya	Kasikizi	consent_given	2	7	no_dogs
Kyegegwa	Kijongobya	Kasikizi	no_not_present
Kyegegwa	Kijongobya	Kasikizi	no_not_present
Kyegegwa	Kijongobya	Kasikizi	consent_given	1	2	no_dogs
Kyegegwa	Kijongobya	Kasikizi	consent_given	3	4	no_dogs
Kyegegwa	Kijongobya	Kasikizi	consent_given	2	5	no_dogs
Kyegegwa	Kijongobya	Kasikizi	consent_given	4	3	no_dogs
Kyegegwa	Kijongobya	Kyakasamba	consent_given	3	1	own_dogs	1	0	0	yes_vacc_mark(1)	all_vacc_before	roam_always	yes_stray_observed
Kyegegwa	Kijongobya	Kyakasamba	consent_given	2	4	own_dogs	0	2	0	yes_vacc_mark(1)	all_vacc_before	roam_always	yes_stray_observed	no_means
Kyegegwa	Kijongobya	Kyakasamba	consent_given	2	1	own_dogs	0	0	1	no_vacc_mark	no_vacc_before	roaming_no(1)	yes_stray_observed	young
Kyegegwa	Kijongobya	Kyakasamba	consent_given	2	7	no_dogs
Kyegegwa	Kijongobya	Kyakasamba	consent_given	2	2	no_dogs
Kyegegwa	Kijongobya	Kyakasamba	consent_given	5	5	own_dogs	1	2	0	yes_vacc_mark(3)	all_vacc_before	roam_always	yes_stray_observed
Kyegegwa	Kijongobya	Kyakasamba	consent_given	1	0	no_dogs
Kyegegwa	Kijongobya	Kyakasamba	consent_given	2	0	no_dogs
Kyegegwa	Kijongobya	Kyakasamba	consent_given	4	1	no_dogs
Kyegegwa	Kijongobya	Kyakasamba	no_not_present
Kyegegwa	Kijongobya	Kijongobya	consent_given	4	4	own_dogs	0	1	0	no_vacc_mark	no_vacc_before	roam_always	yes_stray_observed	not_inform
Kyegegwa	Kijongobya	Kijongobya	consent_given	5	6	own_dogs	2	1	0	yes_vacc_mark(3)	no_vacc_before	roaming_night(3)	yes_stray_observed
Kyegegwa	Kijongobya	Kijongobya	consent_given	4	4	no_dogs
Kyegegwa	Kijongobya	Kijongobya	consent_given	5	10	no_dogs
Kyegegwa	Kijongobya	Kijongobya	consent_given	3	1	no_dogs
Kyegegwa	Kijongobya	Kijongobya	consent_given	3	3	no_dogs
Kyegegwa	Kijongobya	Kijongobya	consent_given	3	2	no_dogs
Kyegegwa	Kijongobya	Kijongobya	consent_given	1	4	no_dogs
Kyegegwa	Kijongobya	Kijongobya	consent_given	2	2	no_dogs
Kyegegwa	Kijongobya	Kijongobya	consent_given	3	3	no_dogs
Kyegegwa	Kijongobya	Kijongobya	consent_given	14	8	no_dogs
Kyegegwa	Kijongobya	Kijongobya	consent_given	2	3	no_dogs
Kyegegwa	Kijongobya	Kijongobya	consent_given	4	1	no_dogs
Kyegegwa	Kijongobya	Kijongobya	consent_given	3	1	no_dogs
Kyegegwa	Kijongobya	Kijongobya	consent_given	5	3	own_dogs	1	0	0	no_vacc_mark	all_vacc_before	roam_always	yes_stray_observed	other(not present )
Kyegegwa	Kijongobya	Kijongobya	consent_given	3	5	own_dogs	1	0	0	no_vacc_mark	no_vacc_before	roam_always	yes_stray_observed	not_inform
Kyegegwa	Kijongobya	Kijongobya	consent_given	2	0	no_dogs
Kyegegwa	Kijongobya	Kijongobya	consent_given	3	1	no_dogs
Kyegegwa	Kijongobya	Kijongobya	consent_given	5	0	own_dogs	1	1	0	yes_vacc_mark(1)	dont know	roam_always	yes_stray_observed	agressiv
Kyegegwa	Kijongobya	Kijongobya	consent_given	2	2	no_dogs
Kyegegwa	Kijongobya	Kijongobya	consent_given	2	1	no_dogs
Kyegegwa	Kijongobya	Kijongobya	consent_given	2	6	no_dogs
Kyegegwa	Kijongobya	kijongobya	no_not_present
Kyegegwa	Kijongobya	kijongobya	consent_given	1	0	no_dogs
Kyegegwa	Kijongobya	kijongobya	consent_given	1	1	no_dogs
Kyegegwa	Kijongobya	kijongobya	no_not_present
Kyegegwa	Kijongobya	kijongobya	consent_given	1	0	no_dogs
Kyegegwa	Kijongobya	kijongobya	consent_given	2	2	no_dogs
Kyegegwa	Kijongobya	kijongobya	refused
Kyegegwa	Kijongobya	kijongobya	consent_given	5	1	no_dogs
Kyegegwa	Kijongobya	kijongobya	consent_given	1	1	no_dogs
Kyegegwa	Kijongobya	kijongobya	consent_given	1	0	no_dogs
Kyegegwa	Kijongobya	kijongobya	consent_given	2	1	no_dogs
Kyegegwa	Kijongobya	kijongobya	consent_given	2	3	no_dogs
Kyegegwa	Kijongobya	kijongobya	no_not_present
Kyegegwa	Kijongobya	kijongobya	refused
Kyegegwa	Kijongobya	kijongobya	consent_given	1	0	no_dogs
Kyegegwa	Kijongobya	kijongobya	consent_given	2	0	no_dogs
Kyegegwa	Kijongobya	kijongobya	consent_given	2	2	no_dogs
Kyegegwa	Kijongobya	kijongobya	consent_given	1	0	no_dogs
Kyegegwa	Kijongobya	kijongobya	consent_given	5	2	own_dogs	0	2	0	no_vacc_mark	all_vacc_before	roam_always	yes_stray_observed	not_inform
Kyegegwa	Kijongobya	kijongobya	consent_given	2	3	no_dogs
Kyegegwa	Kijongobya	kijongobya	consent_given	2	2	no_dogs
Kyegegwa	Kijongobya	kijongobya	consent_given	4	5	own_dogs	1	1	0	no_vacc_mark	no_vacc_before	roam_always	no_stray_observed	not_inform
Kyegegwa	Kijongobya	kijongobya	consent_given	2	1	no_dogs
Kyegegwa	Kijongobya	kijongobya	consent_given	2	1	own_dogs	1	1	0	no_vacc_mark	no_vacc_before	roam_always	no_stray_observed	not_inform
Kyegegwa	Kijongobya	kijongobya	consent_given	2	1	no_dogs
Kyegegwa	Kisagazi	Mirembe	consent_given	1	0	no_dogs
Kyegegwa	Kisagazi	Mirembe	consent_given	2	4	no_dogs
Kyegegwa	Kisagazi	Mirembe	consent_given	2	3	no_dogs
Kyegegwa	Kisagazi	Mirembe	consent_given	2	5	no_dogs
Kyegegwa	Kisagazi	Mirembe	consent_given	1	1	no_dogs
Kyegegwa	Kisagazi	Mirembe	consent_given	2	1	no_dogs
Kyegegwa	Kisagazi	Mirembe	consent_given	1	1	no_dogs
Kyegegwa	Kisagazi	Mirembe	consent_given	2	1	no_dogs
Kyegegwa	Kisagazi	Mirembe	consent_given	2	1	no_dogs
Kyegegwa	Kisagazi	Mirembe	consent_given	2	1	no_dogs
Kyegegwa	Kisagazi	Mirembe	consent_given	4	4	no_dogs
Kyegegwa	Kisagazi	Mirembe	refused
Kyegegwa	Kisagazi	Mirembe	consent_given	3	2	no_dogs
Kyegegwa	Kisagazi	Mirembe	consent_given	2	2	own_dogs	1	0	0	yes_vacc_mark(1)	no_vacc_before	roam_always	yes_stray_observed
Kyegegwa	Kisagazi	Mirembe	no_not_present
Kyegegwa	Kisagazi	Mirembe	consent_given	3	1	no_dogs
Kyegegwa	Kisagazi	Mirembe	consent_given	1	0	no_dogs
Kyegegwa	Kisagazi	Mirembe	consent_given	2	1	no_dogs
Kyegegwa	Kisagazi	Mirembe	consent_given	5	7	no_dogs
Kyegegwa	Kisagazi	Mirembe	consent_given	2	7	own_dogs	0	2	0	yes_vacc_mark(1)	all_vacc_before	roam_always	yes_stray_observed	agressiv
Kyegegwa	Kisagazi	Mirembe	consent_given	2	2	no_dogs
Kyegegwa	Kisagazi	Mirembe	consent_given	1	1	no_dogs
Kyegegwa	Kisagazi	Mirembe	consent_given	3	0	own_dogs	0	1	0	no_vacc_mark	no_vacc_before	roaming_night(1)	yes_stray_observed	other(came late )
Kyegegwa	Kisagazi	Mirembe	consent_given	2	5	no_dogs
Kyegegwa	Kisagazi	Mirembe	consent_given	1	7	no_dogs
Kyegegwa	Kisagazi	Mirembe	consent_given	2	3	no_dogs
Kyegegwa	Kisagazi	Mirembe	consent_given	4	4	no_dogs
Kyegegwa	Kisagazi	Mirembe	consent_given	3	3	no_dogs
Kyegegwa	Kisagazi	Mirembe	consent_given	6	4	no_dogs
Kyegegwa	Kisagazi	Mirembe	consent_given	2	4	no_dogs
Kyegegwa	Kisagazi	Mirembe	consent_given	4	6	no_dogs
Kyegegwa	Kisagazi	Mirembe	consent_given	2	2	no_dogs
Kyegegwa	Kisagazi	Mirembe	consent_given	4	3	no_dogs
Kyegegwa	Kisagazi	Mirembe	consent_given	2	5	own_dogs	0	1	0	no_vacc_mark	no_vacc_before	roaming_night(1)	yes_stray_observed	other(not around )
Kyegegwa	Kisagazi	Mirembe	consent_given	2	2	no_dogs
Kyegegwa	Kisagazi	Mirembe	consent_given	1	1	no_dogs
Kyegegwa	Kisagazi	Mirembe	consent_given	4	2	own_dogs	0	2	0	yes_vacc_mark(2)	no_vacc_before	roam_always	yes_stray_observed	young
Kyegegwa	Kisagazi	Mirembe	consent_given	7	4	no_dogs
Kyegegwa	Kisagazi	Mirembe	consent_given	3	2	no_dogs
Kyegegwa	Kisagazi	Mirembe	consent_given	9	14	no_dogs
Kyegegwa	Karwenyi	karwenyi	consent_given	4	2	no_dogs
Kyegegwa	Karwenyi	karwenyi	consent_given	2	3	no_dogs
Kyegegwa	Karwenyi	karwenyi	consent_given	2	1	no_dogs
Kyegegwa	Karwenyi	Karwenyi	consent_given	2	0	no_dogs
Kyegegwa	Karwenyi	Karwenyi	consent_given	2	3	no_dogs
Kyegegwa	Karwenyi	karwenyi	consent_given	2	1	no_dogs
Kyegegwa	Karwenyi	karwenyi	consent_given	1	0	no_dogs
Kyegegwa	Karwenyi	karwenyi	consent_given	6	3	no_dogs
Kyegegwa	Karwenyi	karwenyi	consent_given	2	1	no_dogs
Kyegegwa	Karwenyi	karwenyi	consent_given	2	1	own_dogs	0	1	0	no_vacc_mark	no_vacc_before	roam_always	yes_stray_observed	not_inform
Kyegegwa	Karwenyi	karwenyi	consent_given	1	0	no_dogs
Kyegegwa	Karwenyi	karwenyi	consent_given	2	4	no_dogs
Kyegegwa	Karwenyi	karwenyi	consent_given	2	1	no_dogs
Kyegegwa	Karwenyi	karwenyi	consent_given	2	0	no_dogs
Kyegegwa	Karwenyi	karwenyi	consent_given	3	1	no_dogs
Kyegegwa	Karwenyi	karwenyi	consent_given	1	2	no_dogs
Kyegegwa	Karwenyi	karwenyi	consent_given	2	0	no_dogs
Kyegegwa	Karwenyi	karwenyi	consent_given	6	3	no_dogs
Kyegegwa	Karwenyi	karwenyi	consent_given	2	2	no_dogs
Kyegegwa	Karwenyi	karwenyi	refused
Kyegegwa	Karwenyi	karwenyi	consent_given	1	0	no_dogs
Kyegegwa	Karwenyi	karwenyi	consent_given	1	1	no_dogs
Kyegegwa	Karwenyi	karwenyi	consent_given	1	0	no_dogs
Kyegegwa	Karwenyi	karwenyi	consent_given	1	0	no_dogs
Kyegegwa	Karwenyi	karwenyi	consent_given	2	1	no_dogs
Kyegegwa	Karwenyi	karwenyi	consent_given	3	2	no_dogs
Kyegegwa	Karwenyi	karwenyi	consent_given	1	1	no_dogs
Kyegegwa	Karwenyi	katarubata	consent_given	11	10	no_dogs
Kyegegwa	Karwenyi	katarubata	consent_given	5	4	own_dogs	0	1	0	yes_vacc_mark(1)	no_vacc_before	roam_always	yes_stray_observed	other(NA)
Kyegegwa	Karwenyi	katarubata	consent_given	4	2	own_dogs	0	1	0	yes_vacc_mark(1)	dont know	roam_always	yes_stray_observed	other(NA)
Kyegegwa	Karwenyi	katarubata	consent_given	1	5	no_dogs
Kyegegwa	Karwenyi	katarubata	consent_given	2	1	no_dogs
Kyegegwa	Karwenyi	katarubata	consent_given	3	3	own_dogs	6	2	0	yes_vacc_mark(4)	all_vacc_before	roaming_no(4)	yes_stray_observed	other(NA)
Kyegegwa	Karwenyi	katarubata	consent_given	2	5	no_dogs
Kyegegwa	Karwenyi	katarubata	consent_given	3	7	own_dogs	0	1	0	yes_vacc_mark(1)	no_vacc_before	roaming_night(1)	yes_stray_observed	other(NA)
Kyegegwa	Karwenyi	katarubata	consent_given	1	3	no_dogs
Kyegegwa	Kyabirikuya	Kakoni B	consent_given	5	2	own_dogs	1	0	0	no_vacc_mark	no_vacc_before	roaming_no(1)	yes_stray_observed	other(Dog ran away on its way to vaccination site)
Kyegegwa	Kyabirikuya	Kakoni B	consent_given	2	0	no_dogs
Kyegegwa	Kyabirikuya	Kakoni B	consent_given	2	2	no_dogs
Kyegegwa	Kyabirikuya	Kakoni B	no_not_present
Kyegegwa	Kyabirikuya	Kakoni B	no_not_present
Kyegegwa	Kyabirikuya	Kakoni B	consent_given	5	7	no_dogs
Kyegegwa	Kyabirikuya	Kakoni B	consent_given	1	2	no_dogs
Kyegegwa	Kyabirikuya	Kakoni B	consent_given	1	0	no_dogs
Kyegegwa	Kyabirikuya	Kakoni B	consent_given	3	3	no_dogs
Kyegegwa	Kyabirikuya	Kakoni B	consent_given	1	1	no_dogs
Kyegegwa	Kyabirikuya	Kakoni B	consent_given	2	0	no_dogs
Kyegegwa	Kyabirikuya	Kakoni B	consent_given	2	5	no_dogs
Kyegegwa	Kyabirikuya	Kakoni B	consent_given	2	3	no_dogs
Kyegegwa	Kyabirikuya	Kakoni B	consent_given	1	3	no_dogs
Kyegegwa	Kyabirikuya	Kakoni B	consent_given	1	0	no_dogs
Kyegegwa	Kyabirikuya	Kakoni B	consent_given	5	3	no_dogs
Kyegegwa	Kyabirikuya	Kakoni B	consent_given	2	1	no_dogs
Kyegegwa	Kyabirikuya	Kakoni B	consent_given	5	5	no_dogs
Kyegegwa	Kyabirikuya	Kakoni B	consent_given	2	4	own_dogs	0	0	1	yes_vacc_mark(1)	all_vacc_before	roaming_no(1)	no_stray_observed	other(NA)
Kyegegwa	Kyabirikuya	Kakoni B	consent_given	5	1	no_dogs
Kyegegwa	Kyabirikuya	Kakoni B	consent_given	5	1	own_dogs	0	2	0	yes_vacc_mark(2)	dont know	roaming_no(2)	yes_stray_observed	other(NA)
Kyegegwa	Kyabirikuya	Kakoni B	consent_given	1	4	no_dogs
Kyegegwa	Kyabirikuya	Kakoni B	consent_given	5	1	no_dogs
Kyegegwa	Kyabirikuya	Kakoni B	consent_given	3	7	own_dogs	1	1	0	yes_vacc_mark(2)	no_vacc_before	roam_always	yes_stray_observed	not_inform
Kyegegwa	Kyabirikuya	Kakoni B	consent_given	5	1	own_dogs	0	1	0	yes_vacc_mark(1)	all_vacc_before	roam_always	no_stray_observed	other(MA)
Kyegegwa	Kyabirikuya	Nkanja B	consent_given	2	0	own_dogs	1	1	0	yes_vacc_mark(2)	all_vacc_before	roam_always	yes_stray_observed	other(Na)
Kyegegwa	Kyabirikuya	Nkanja B	consent_given	2	3	no_dogs
Kyegegwa	Kyabirikuya	Nkanja B	consent_given	2	2	no_dogs
Kyegegwa	Kyabirikuya	Nkanja B	consent_given	2	5	no_dogs
Kyegegwa	Kyabirikuya	Nkanja B	consent_given	2	1	no_dogs
Kyegegwa	Kyabirikuya	Nkanja B	consent_given	2	2	no_dogs
Kyegegwa	Kyabirikuya	Nkanja B	no_not_present
Kyegegwa	Kyabirikuya	Nkanja B	consent_given	1	0	no_dogs
Kyegegwa	Kyabirikuya	Nkanja B	consent_given	5	4	own_dogs	2	4	0	yes_vacc_mark(5)	all_vacc_before	roam_always	no_stray_observed	other(Na)
Kyegegwa	Kyabirikuya	Nkanja B	consent_given	2	4	no_dogs
Kyegegwa	Kyabirikuya	Nkanja B	consent_given	4	2	no_dogs
Kyegegwa	Kyabirikuya	Nkanja B	consent_given	3	6	no_dogs
Kyegegwa	Kyabirikuya	Nkanja A	consent_given	1	2	no_dogs
Kyegegwa	Kyabirikuya	Nkanja A	no_not_present
Kyegegwa	Kyabirikuya	Nkanja A	consent_given	5	2	no_dogs
Kyegegwa	Kyabirikuya	Nkanja A	consent_given	3	3	no_dogs
Kyegegwa	Kyabirikuya	Nkanja A	consent_given	2	2	no_dogs
Kyegegwa	Kyabirikuya	Nkanja A	no_not_present
Kyegegwa	Kyabirikuya	Nkanja B	no_not_present
Kyegegwa	Kyabirikuya	Nkanja B	consent_given	2	6	own_dogs	1	1	2	no_vacc_mark	no_vacc_before	roam_always	yes_stray_observed	other(Na)
Kyegegwa	Kyabirikuya	Nkanja B	no_not_present
Kyegegwa	Kyabirikuya	Nkanja B	no_not_present
Kyegegwa	Kyabirikuya	Nkanja A	consent_given	1	0	no_dogs
Kyegegwa	Kyabirikuya	Nkanja A	consent_given	2	0	no_dogs
Kyegegwa	Kyabirikuya	Nkanja B	consent_given	1	1	no_dogs
Kyegegwa	Kyabirikuya	Nkanja A	consent_given	2	0	no_dogs
Kyegegwa	Kyabirikuya	Nkanja B	no_not_present
Kyegegwa	Kyabirikuya	Nkanja B	consent_given	3	1	no_dogs
Kyegegwa	Kyabirikuya	Nkanja A	consent_given	4	1	no_dogs
Kyegegwa	Kakoni	Kakoni A	consent_given	5	2	no_dogs
Kyegegwa	Kakoni	Kakoni A	consent_given	3	1	no_dogs
Kyegegwa	Kakoni	Kakoni A	consent_given	0	0	no_dogs
Kyegegwa	Kakoni	Kakoni A	no_not_present
Kyegegwa	Kakoni	Kakoni A	no_not_present
Kyegegwa	Kakoni	Kakoni A	consent_given	2	0	no_dogs
Kyegegwa	Kakoni	Kakoni A	no_not_present
Kyegegwa	Kakoni	Kakoni A	consent_given	2	0	no_dogs
Kyegegwa	Kakoni	Karokarungi	consent_given	2	1	no_dogs
Kyegegwa	Kakoni	Karokarungi	consent_given	2	0	no_dogs
Kyegegwa	Kakoni	Karokarungi	consent_given	2	3	no_dogs
Kyegegwa	Kakoni	Karokarungi	no_not_present
Kyegegwa	Kakoni	Kakoni C	consent_given	3	1	no_dogs
Kyegegwa	Kakoni	Kakoni C	consent_given	2	0	no_dogs
Kyegegwa	Kakoni	Kakoni C	consent_given	5	5	own_dogs	1	1	0	no_vacc_mark	no_vacc_before	roaming_no(3)	no_stray_observed	not_inform
Kyegegwa	Kakoni	Kakoni C	consent_given	3	4	no_dogs
Kyegegwa	Kakoni	Kakoni C	consent_given	2	0	no_dogs
Kyegegwa	Kakoni	Kakoni C	consent_given	1	0	no_dogs
Kyegegwa	Kakoni	Kakoni C	consent_given	1	0	own_dogs	0	1	0	yes_vacc_mark(2)	all_vacc_before	roam_always	no_stray_observed	other(Na)
Kyegegwa	Kakoni	Kakoni C	consent_given	1	2	no_dogs
Kyegegwa	Kakoni	Kakoni C	no_not_present
Kyegegwa	Kakoni	Kakoni C	consent_given	1	0	no_dogs
Kyegegwa	Kakoni	Kakoni C	consent_given	1	0	no_dogs
Kyegegwa	Kakoni	Karokarungi	consent_given	2	1	no_dogs
Kyegegwa	Kakoni	Karokarungi	consent_given	1	1	no_dogs
Kyegegwa	Kakoni	Kakoni C	no_not_present
Kyegegwa	Kakoni	Karokarungi	consent_given	2	1	no_dogs
Kyegegwa	Kakoni	Kakoni C	no_not_present
Kyegegwa	Kakoni	Kakoni C	consent_given	1	3	no_dogs
Kyegegwa	Kakoni	Kakoni C	consent_given	1	2	no_dogs
Kyegegwa	Kakoni	Kakoni C	consent_given	2	1	no_dogs
Kyegegwa	Kakoni	Karokarungi	consent_given	2	2	no_dogs
Kyegegwa	Kakoni	Karokarungi	no_not_present
Kyegegwa	Kakoni	Kakoni B	consent_given	1	2	own_dogs	2	1	1	no_vacc_mark	no_vacc_before	roam_always	no_stray_observed	other(Na)
Kyegegwa	Kakoni	Karokarungi	consent_given	1	3	no_dogs
Kyegegwa	Kakoni	Kakoni A	consent_given	4	2	no_dogs
Kyegegwa	Bujubuli	Byabakoora 3	consent_given	2	0	no_dogs
Kyegegwa	Bujubuli	Byabakoora 3	consent_given	2	3	no_dogs
Kyegegwa	Bujubuli	Byabakoora 1	consent_given	3	2	no_dogs
Kyegegwa	Bujubuli	Byabakoora 3	consent_given	3	5	own_dogs	0	1	0	yes_vacc_mark(1)	all_vacc_before	roam_always	yes_stray_observed	other(NA)
Kyegegwa	Bujubuli	Byabakoora 1	consent_given	2	4	own_dogs	0	2	1	yes_vacc_mark(1)	some_vacc_before(1)	roam_always	no_stray_observed	other(NA)
Kyegegwa	Bujubuli	Byabakoora 3	consent_given	3	5	own_dogs	0	3	0	yes_vacc_mark(1)	all_vacc_before	roam_always	yes_stray_observed	other(NA)
Kyegegwa	Bujubuli	Byabakoora 3	consent_given	3	5	no_dogs
Kyegegwa	Bujubuli	Byabakoora 3	consent_given	5	5	no_dogs
Kyegegwa	Bujubuli	Byabakoora 3	consent_given	2	3	no_dogs
Kyegegwa	Bujubuli	Byabakoora 3	no_not_present
Kyegegwa	Bujubuli	Byabakoora 3	consent_given	6	2	own_dogs	1	1	0	no_vacc_mark	all_vacc_before	roaming_night(2)	yes_stray_observed	other(Na)
Kyegegwa	Bujubuli	Byabakoora 3	consent_given	4	3	no_dogs
Kyegegwa	Bujubuli	Byabakoora 3	consent_given	3	1	no_dogs
Kyegegwa	Bujubuli	Byabakoora 3	consent_given	2	3	no_dogs
Kyegegwa	Bujubuli	Byabakoora 3	consent_given	2	4	no_dogs
Kyegegwa	Bujubuli	Byabakoora 4	consent_given	3	4	own_dogs	0	3	0	yes_vacc_mark(3)	all_vacc_before	roam_always	yes_stray_observed	other(Na)
Kyegegwa	Bujubuli	Byabakoora 4	consent_given	2	5	no_dogs
Kyegegwa	Bujubuli	Byabakoora 4	consent_given	2	3	no_dogs
Kyegegwa	Bujubuli	Byabakoora 4	consent_given	2	2	own_dogs	0	1	0	yes_vacc_mark(1)	all_vacc_before	roam_always	no_stray_observed	other(Na)
Kyegegwa	Bujubuli	Byabakoora 4	consent_given	3	1	no_dogs
Kyegegwa	Bujubuli	Byabakoora 4	consent_given	2	3	no_dogs
Kyegegwa	Bujubuli	Byabakoora 2	consent_given	3	5	own_dogs	0	2	0	no_vacc_mark	no_vacc_before	roaming_night(2)	yes_stray_observed	other(Na)
Kyegegwa	Kakoni	Karokarungi	consent_given	2	3	no_dogs
Kyegegwa	Kakoni	Kakoni B	consent_given	2	5	own_dogs	0	2	1	yes_vacc_mark(1)	all_vacc_before	roaming_night(12)	no_stray_observed	not_inform
Kyegegwa	Bujubuli	Byabakoora 2	consent_given	2	5	own_dogs	1	0	0	no_vacc_mark	no_vacc_before	roaming_night(1)	no_stray_observed	other(Na)
Kyegegwa	Nkomangani	Kasenene	consent_given	2	4	own_dogs	1	0	0	no_vacc_mark	no_vacc_before	roam_always	no_stray_observed	other(Not aware)
Kyegegwa	Nkomangani	Kasenene	consent_given	4	2	own_dogs	0	4	0	yes_vacc_mark(4)	no_vacc_before	roam_always	yes_stray_observed	other(Na)
Kyegegwa	Nkomangani	Kasenene	no_not_present
Kyegegwa	Nkomangani	Kasenene	consent_given	2	1	no_dogs
Kyegegwa	Nkomangani	Kasenene	consent_given	3	3	no_dogs
Kyegegwa	Nkomangani	Kasenene	consent_given	4	2	own_dogs	1	0	0	no_vacc_mark	no_vacc_before	roam_always	yes_stray_observed	not_inform
Kyegegwa	Nkomangani	Kasenene	consent_given	1	2	no_dogs
Kyegegwa	Nkomangani	Kasenene	no_not_present
Kyegegwa	Nkomangani	Kasenene	consent_given	1	1	no_dogs
Kyegegwa	Nkomangani	Kasenene	no_not_present
Kyegegwa	Nkomangani	Kasenene	consent_given	2	5	no_dogs
Kyegegwa	Nkomangani	Kasenene	consent_given	2	2	no_dogs
Kyegegwa	Nkomangani	Kasenene	no_not_present
Kyegegwa	Nkomangani	Kasenene	consent_given	5	1	no_dogs
Kyegegwa	Nkomangani	Kasenene	consent_given	1	3	no_dogs
Kyegegwa	Nkomangani	Kabagara	consent_given	2	3	no_dogs
Kyegegwa	Nkomangani	Kabagara	consent_given	3	1	no_dogs
Kyegegwa	Nkomangani	Kabagara	consent_given	2	1	no_dogs
Kyegegwa	Nkomangani	Kabagara	consent_given	1	2	no_dogs
Kyegegwa	Nkomangani	Kabagara	consent_given	2	1	no_dogs
Kyegegwa	Nkomangani	Kabagara	consent_given	1	2	no_dogs
Kyegegwa	Nkomangani	Kabagara	no_not_present
Kyegegwa	Nkomangani	Kabagara	consent_given	2	3	own_dogs	2	0	0	no_vacc_mark	no_vacc_before	roam_always	yes_stray_observed	no_means,other(Na)
Kyegegwa	Nkomangani	Kabagara	consent_given	1	1	no_dogs
Kyegegwa	Bujubuli	Itambabiniga central	consent_given	2	1	own_dogs	0	1	1	yes_vacc_mark(2)	all_vacc_before	roaming_no(1)	yes_stray_observed	other(Na)
Kyegegwa	Bujubuli	Itambabiniga central	no_not_present
Kyegegwa	Bujubuli	Itambabiniga	consent_given	1	2	no_dogs
Kyegegwa	Bujubuli	Itambabiniga central	no_not_present
Kyegegwa	Bujubuli	Itambabiniga	no_not_present
Kyegegwa	Bujubuli	Itambabiniga central	consent_given	1	2	no_dogs
Kyegegwa	Bujubuli	Itambabiniga	no_not_present
Kyegegwa	Bujubuli	Itambabiniga central	consent_given	3	1	no_dogs
Kyegegwa	Bujubuli	Itambabiniga central	consent_given	3	5	no_dogs
Kyegegwa	Bujubuli	Itambabiniga central	no_not_present
Kyegegwa	Bujubuli	Itambabiniga central	no_not_present
Kyegegwa	Bujubuli	Itambabiniga central	consent_given	1	5	no_dogs
Kyegegwa	Bujubuli	Itambabiniga central	consent_given	1	2	no_dogs
Kyegegwa	Bujubuli	Itambabiniga central	consent_given	2	1	no_dogs
Kyegegwa	Bujubuli	Itambabiniga central	consent_given	2	4	own_dogs	1	0	0	no_vacc_mark	no_vacc_before	roam_always	yes_stray_observed	not_inform
Kyegegwa	Bujubuli	Itambabiniga	consent_given	4	4	own_dogs	2	0	0	no_vacc_mark	no_vacc_before	roam_always	yes_stray_observed	not_inform
Kyegegwa	Bujubuli	Itambabiniga central	consent_given	5	3	no_dogs
Kyegegwa	Bujubuli	Itambabiniga central	consent_given	1	4	own_dogs	0	1	0	no_vacc_mark	no_vacc_before	roam_always	yes_stray_observed	not_inform
Kyegegwa	Bujubuli	Itambabiniga central	consent_given	2	1	no_dogs
Kyegegwa	Bujubuli	Itambabiniga central	consent_given	2	1	own_dogs	1	0	0	yes_vacc_mark(1)	all_vacc_before	roam_always	yes_stray_observed	other(Na)
Kyegegwa	Bujubuli	Itambabiniga central	consent_given	3	3	own_dogs	1	0	0	no_vacc_mark	no_vacc_before	roam_always	yes_stray_observed	not_inform
Kyegegwa	Bujubuli	Itambabiniga central	consent_given	2	3	no_dogs
Kyegegwa	Bujubuli	Itambabiniga central	consent_given	5	3	no_dogs
Kyegegwa	Bujubuli	Itambabiniga humura	no_not_present
Kyegegwa	Bujubuli	Itambabiniga humura	consent_given	2	1	own_dogs	1	0	1	yes_vacc_mark(2)	all_vacc_before	roam_always	no_stray_observed	other(Na)
Kyegegwa	Bujubuli	Itambabiniga humura	no_not_present
Kyegegwa	Bujubuli	Itambabiniga humura	consent_given	3	1	no_dogs
Kyegegwa	Bujubuli	Itambabiniga humura	consent_given	5	3	no_dogs
Kyegegwa	Bujubuli	Itambabiniga humura	consent_given	2	1	own_dogs	0	4	2	yes_vacc_mark(6)	all_vacc_before	roaming_no(6)	yes_stray_observed	other(Na)
Kyegegwa	Bujubuli	Itambabiniga humura	consent_given	1	5	no_dogs
Kyegegwa	Bujubuli	Itambabiniga humura	consent_given	1	1	no_dogs
Kyegegwa	Bujubuli	Itambabiniga humura	no_not_present
Kyegegwa	Bujubuli	Itambabiniga humura	no_not_present
Kyegegwa	Bujubuli	Itambabiniga humura	consent_given	5	1	own_dogs	2	0	0	yes_vacc_mark(2)	all_vacc_before	roam_always	yes_stray_observed	other(Na)
Kyegegwa	Bujubuli	Itambabiniga	no_not_present
Kyegegwa	Kyatega	Kicumu	consent_given	2	2	no_dogs
Kyegegwa	Kyatega	Kicumu	no_not_present
Kyegegwa	Kyatega	Kicumu	no_not_present
Kyegegwa	Kyatega	Kicumu	consent_given	5	3	no_dogs
Kyegegwa	Kyatega	Kicumu	consent_given	2	6	no_dogs
Kyegegwa	Kyatega	Kicumu	consent_given	2	3	own_dogs	3	0	0	yes_vacc_mark(3)	no_vacc_before	roaming_no(3)	yes_stray_observed	other(Na)
Kyegegwa	Kyatega	Kicumu	no_not_present
Kyegegwa	Kyatega	Kyatega	no_not_present
Kyegegwa	Kyatega	Kyatega	consent_given	2	3	own_dogs	0	3	2	yes_vacc_mark(5)	all_vacc_before	roaming_no(5)	yes_stray_observed	other(Na)
Kyegegwa	Kyatega	Kyatega	consent_given	2	1	no_dogs
Kyegegwa	Kyatega	Kyatega	no_not_present
Kyegegwa	Kyatega	Kyatega	consent_given	1	3	own_dogs	1	1	0	yes_vacc_mark(1)	no_vacc_before	roam_always	yes_stray_observed	other(One dog went roaming )
Kyegegwa	Kyatega	Kyatega	consent_given	3	2	no_dogs
Kyegegwa	Kyatega	Kyatega	consent_given	3	4	no_dogs
Kyegegwa	Kyatega	Kyatega	consent_given	2	0	own_dogs	2	0	0	no_vacc_mark	no_vacc_before	roaming_night(2)	yes_stray_observed	not_inform
Kyegegwa	Kyatega	Kyatega	no_not_present
Kyegegwa	Kyatega	Kicumu	no_not_present
Kyegegwa	Kyatega	Kicumu	consent_given	1	3	no_dogs
Kyegegwa	Kyatega	Kicumu	consent_given	2	2	own_dogs	1	0	0	yes_vacc_mark(1)	all_vacc_before	roaming_night(1)	yes_stray_observed	other(Na)
Kyegegwa	Kyatega	Kicumu	no_not_present
Kyegegwa	Kyatega	Kicumu	consent_given	3	1	own_dogs	0	0	1	yes_vacc_mark(1)	all_vacc_before	roaming_no(1)	no_stray_observed	other(Na)
Kyegegwa	Kyatega	Kicumu	consent_given	2	0	no_dogs
Kyegegwa	Kyatega	Kicumu	consent_given	2	0	no_dogs
Kyegegwa	Kyatega	Kicumu	consent_given	1	3	no_dogs
Kyegegwa	Nkomangani	Kanyarukoma	consent_given	2	1	no_dogs
Kyegegwa	Nkomangani	Kanyarukoma	consent_given	1	2	no_dogs
Kyegegwa	Nkomangani	Kanyarukoma	no_not_present
Kyegegwa	Nkomangani	Kanyarukoma	consent_given	2	2	own_dogs	1	0	1	no_vacc_mark	all_vacc_before	roam_always	no_stray_observed	other(Na)
Kyegegwa	Nkomangani	Kanyarukoma	no_not_present
Kyegegwa	Nkomangani	Kanyarukoma	consent_given	2	3	no_dogs
Kyegegwa	Nkomangani	Kanyarukoma	consent_given	2	5	no_dogs
Kyegegwa	Nkomangani	Kanyarukoma	consent_given	5	2	own_dogs	0	2	1	yes_vacc_mark(3)	all_vacc_before	roaming_night(2)	yes_stray_observed	other(Na)
Kyegegwa	Nkomangani	Kanyarukoma	no_not_present
Kyegegwa	Nkomangani	Kanyarukoma	consent_given	3	5	own_dogs	1	0	0	no_vacc_mark	no_vacc_before	roam_always	yes_stray_observed	not_inform
Kyegegwa	Nkomangani	Kanyarukoma	no_not_present
Kyegegwa	Kyatega	Kyangoma	consent_given	5	3	own_dogs	1	0	3	yes_vacc_mark(1)	some_vacc_before(1)	roaming_no(3)	yes_stray_observed	young
Kyegegwa	Kyatega	Kyangoma	consent_given	2	1	own_dogs	2	0	0	no_vacc_mark	all_vacc_before	roam_day	yes_stray_observed	other(Na)
Kyegegwa	Kyatega	Kyangoma	no_not_present
Kyegegwa	Kyatega	Kyangoma	consent_given	4	6	own_dogs	2	2	0	no_vacc_mark	all_vacc_before	roam_always	yes_stray_observed	other(Na)
Kyegegwa	Kyatega	Kyangoma	no_not_present
Kyegegwa	Kyatega	Kyangoma	consent_given	2	3	own_dogs	2	2	0	yes_vacc_mark(3)	no_vacc_before	roam_always	yes_stray_observed	agressiv
Kyegegwa	Kyatega	Kyangoma	consent_given	2	5	own_dogs	3	1	3	no_vacc_mark	no_vacc_before	roam_always	yes_stray_observed	not_inform
Kyegegwa	Kyatega	Kyangoma	consent_given	4	2	own_dogs	0	1	0	no_vacc_mark	no_vacc_before	roam_always	no_stray_observed	not_inform
Kyegegwa	Kyatega	Kyangoma	no_not_present
Kyegegwa	Kyatega	Kyangoma	consent_given	2	2	own_dogs	3	0	0	no_vacc_mark	no_vacc_before	roam_always	yes_stray_observed	other(Found you had already gone )
Kyegegwa	Kyatega	Kyangoma	consent_given	3	2	no_dogs
Kyegegwa	Kyatega	Kyangoma	no_not_present
Kyegegwa	Kyatega	Kyangoma	consent_given	2	5	no_dogs
Kyegegwa	Kyatega	Kyangoma	no_not_present
Kyegegwa	Kyatega	Kyangoma	consent_given	1	2	no_dogs
Kyegegwa	Kyatega	Kyangoma	consent_given	3	0	own_dogs	3	0	3	no_vacc_mark	no_vacc_before	roam_always	yes_stray_observed	not_inform
Kyegegwa	Kyatega	Kyangoma	consent_given	5	2	own_dogs	4	5	0	no_vacc_mark	no_vacc_before	roam_always	yes_stray_observed	no_means
Kyegegwa	Kyatega	Kyangoma	no_not_present
Kyegegwa	Kyatega	Kyangoma	no_not_present
Kyegegwa	Katamba	Nyabitinda	consent_given	2	3	no_dogs
Kyegegwa	Katamba	Nyabitinda	consent_given	3	2	own_dogs	2	0	0	yes_vacc_mark(2)	no_vacc_before	roam_always	yes_stray_observed	not_inform
Kyegegwa	Katamba	Nyabitinda	consent_given	1	3	own_dogs	1	0	0	yes_vacc_mark(1)	no_vacc_before	roam_always	yes_stray_observed	other(Na)
Kyegegwa	Katamba	Nyabitinda	no_not_present
Kyegegwa	Katamba	Nyabitinda	no_not_present
Kyegegwa	Katamba	Nyabitinda	consent_given	1	3	no_dogs
Kyegegwa	Katamba	Nyabitinda	consent_given	2	2	no_dogs
Kyegegwa	Katamba	Nyabitinda	no_not_present
Kyegegwa	Katamba	Nyabitinda	no_not_present
Kyegegwa	Katamba	Nyabitinda	no_not_present
Kyegegwa	Katamba	Nyabitinda	consent_given	2	1	no_dogs
Kyegegwa	Katamba	Nyabitinda	consent_given	2	1	own_dogs	1	0	0	yes_vacc_mark(1)	no_vacc_before	roam_always	yes_stray_observed	other(Na)
Kyegegwa	Katamba	Nyabitinda	consent_given	6	4	no_dogs
Kyegegwa	Katamba	Nyabitinda	consent_given	2	1	no_dogs
Kyegegwa	Katamba	Nyabitinda	consent_given	5	1	no_dogs
Kyegegwa	Katamba	Nyabitinda	consent_given	2	1	no_dogs
Kyegegwa	Katamba	Nyabitinda	no_not_present
Kyegegwa	Katamba	Nyabitinda	no_not_present
Kyegegwa	Katamba	Nyabitinda	no_not_present
Kyegegwa	Katamba	Nyabitinda	no_not_present
Kyegegwa	Katamba	Nyabitinda	consent_given	5	1	own_dogs	4	2	0	yes_vacc_mark(3)	no_vacc_before	roam_always	yes_stray_observed	other(Na)
Kyegegwa	Katamba	Ibanda	no_not_present
Kyegegwa	Katamba	Ibanda	consent_given	2	1	no_dogs
Kyegegwa	Katamba	Ibanda	consent_given	3	3	no_dogs
Kyegegwa	Katamba	Ibanda	consent_given	4	2	own_dogs	1	1	0	yes_vacc_mark(2)	all_vacc_before	roaming_no(2)	yes_stray_observed	other(Na)
Kyegegwa	Katamba	Ibanda	no_not_present
Kyegegwa	Katamba	Ibanda	consent_given	2	1	no_dogs
Kyegegwa	Katamba	Ibanda	consent_given	2	4	no_dogs
Kyegegwa	Katamba	Ibanda	no_not_present
Kyegegwa	Katamba	Ibanda	consent_given	6	4	own_dogs	1	2	0	yes_vacc_mark(3)	no_vacc_before	roam_always	no_stray_observed	other(Na)
Kyegegwa	Katamba	Katamba	consent_given	5	1	no_dogs
Kyegegwa	Katamba	Katamba	consent_given	3	1	no_dogs
Kyegegwa	Katamba	Katamba	no_not_present
Kyegegwa	Katamba	Katamba	consent_given	3	4	no_dogs
Kyegegwa	Katamba	Katamba	consent_given	4	2	no_dogs
Kyegegwa	Katamba	Katamba	consent_given	4	1	no_dogs
Kyegegwa	Katamba	Katamba	consent_given	4	1	no_dogs
Kyegegwa	Katamba	Katamba	consent_given	6	2	no_dogs
Kyegegwa	Katamba	Katamba	no_not_present
Kyegegwa	Katamba	Katamba	no_not_present
Kyegegwa	Katamba	Katamba	consent_given	3	1	no_dogs
Kyegegwa	Katamba	Katamba	consent_given	2	4	no_dogs
Kyegegwa	Katamba	Katamba	consent_given	4	1	no_dogs
Kyegegwa	Katamba	Katamba	no_not_present
Kyegegwa	Katamba	Katamba	consent_given	5	1	no_dogs
Kyegegwa	Katamba	Katamba	no_not_present
Kyegegwa	Katamba	Katamba	consent_given	1	3	no_dogs
Kyegegwa	Bujubuli	Bujubuli west	consent_given	3	1	no_dogs
Kyegegwa	Bujubuli	Bujubuli west	consent_given	4	2	no_dogs
Kyegegwa	Bujubuli	Bujubuli west	consent_given	5	3	no_dogs
Kyegegwa	Bujubuli	Bujubuli west	no_not_present
Kyegegwa	Bujubuli	Bujubuli west	consent_given	2	3	no_dogs
Kyegegwa	Bujubuli	Bujubuli west	consent_given	2	1	own_dogs	2	0	0	yes_vacc_mark(2)	no_vacc_before	roam_always	no_stray_observed	other(Na)
Kyegegwa	Bujubuli	Bujubuli west	no_not_present
Kyegegwa	Bujubuli	Bujubuli west	consent_given	2	0	no_dogs
Kyegegwa	Bujubuli	Bujubuli west	consent_given	4	2	own_dogs	0	1	0	yes_vacc_mark(1)	all_vacc_before	roam_always	no_stray_observed
Kyegegwa	Bujubuli	Bujubuli west	no_not_present
Kyegegwa	Bujubuli	Bujubuli west	consent_given	2	1	no_dogs
Kyegegwa	Bujubuli	Bujubuli west	consent_given	3	3	no_dogs
Kyegegwa	Bujubuli	Bujubuli west	no_not_present
Kyegegwa	Bujubuli	Ijugangoma	consent_given	3	1	no_dogs
Kyegegwa	Bujubuli	Ijugangoma	no_not_present
Kyegegwa	Bujubuli	Ijugangoma	consent_given	3	4	own_dogs	3	0	0	yes_vacc_mark(3)	no_vacc_before	roaming_night(2)	no_stray_observed	other(Na)
Kyegegwa	Bujubuli	Ijugangoma	consent_given	5	1	own_dogs	0	2	0	yes_vacc_mark(2)	no_vacc_before	roam_always	yes_stray_observed	other(Na )
Kyegegwa	Bujubuli	Ijugangoma	consent_given	2	0	no_dogs
Kyegegwa	Bujubuli	Ijugangoma	consent_given	5	2	no_dogs
Kyegegwa	Bujubuli	Ijugangoma	no_not_present
Kyegegwa	Bujubuli	Ijugangoma	consent_given	3	5	own_dogs	0	2	0	yes_vacc_mark(2)	no_vacc_before	roaming_night(2)	yes_stray_observed	other(Na)
Kyegegwa	Bujubuli	Ijugangoma	consent_given	2	0	own_dogs	1	1	0	yes_vacc_mark(2)	no_vacc_before	roam_always	yes_stray_observed	other(Na)
Kyegegwa	Bujubuli	Ijugangoma	consent_given	2	1	no_dogs
Kyegegwa	Bujubuli	Ijugangoma	consent_given	2	4	own_dogs	1	2	0	yes_vacc_mark(3)	no_vacc_before	roaming_no(3)	yes_stray_observed	other(Na)
Kyegegwa	Bujubuli	Ijugangoma	consent_given	2	2	own_dogs	0	2	1	yes_vacc_mark(2)	no_vacc_before	roaming_no(3)	yes_stray_observed	young
Kyegegwa	Bujubuli	Ijugangoma	no_not_present
Kyegegwa	Mpara Ward	Mpara Central	consent_given	2	0	own_dogs				no_vacc_mark	no_vacc_before	roaming_night(1)	not_inform						0
Kyegegwa	Mpara Ward	Mpara Central	consent_given	2	5	no_dogs
Kyegegwa	Mpara Ward	Mpara Central	consent_given	4	0	own_dogs				no_vacc_mark	no_vacc_before	roaming_night(4
Kyegegwa	Mpara Ward	Mpara Central	consent_given	2	3	no_dogs
Kyegegwa	Mpara Ward	Mpara Central	consent_given	2	2	no_dogs
Kyegegwa	Mpara Ward	Mpara Central	consent_given	3	3	no_dogs
Kyegegwa	Mpara Ward	Mpara Central	consent_given	2	3	no_dogs
Kyegegwa	Mpara Ward	Mpara Central	consent_given	2	0	no_dogs
Kyegegwa	Mpara Ward	Mpara Central	refused
Kyegegwa	Mpara Ward	Mpara Central	consent_given	13	1	no_dogs
Kyegegwa	Mpara Ward	Mpara Central	consent_given	2	1	no_dogs
Kyegegwa	Mpara Ward	Mpara Central	consent_given	2	1	no_dogs
Kyegegwa	Mpara Ward	Mpara Central	consent_given	2	0	no_dogs
Kyegegwa	Mpara Ward	Mpara Central	consent_given	2	0	no_dogs
Kyegegwa	Mpara Ward	Mpara Central	consent_given	4	3	own_dogs				no_vacc_mark	no_vacc_before	roaming_no(1)	young						5000
Kyegegwa	Mpara Ward	Mpara Central	consent_given	2	1	no_dogs
Kyegegwa	Mpara Ward	Mpara Central	refused
Kyegegwa	Mpara Ward	Mpara Central	consent_given	2	1	no_dogs
Kyegegwa	Mpara Ward	Mpara Central	consent_given	5	0	no_dogs
Kyegegwa	Mpara Ward	Mpara Central	consent_given	1	0	no_dogs
Kyegegwa	Mpara Ward	Mpara Central	consent_given	5	0	own_dogs				no_vacc_mark	all_vacc_before	roaming_no(1)	other(vaccinated in February)						3000
Kyegegwa	Mpara Ward	Mpara Central	consent_given	3	0	no_dogs
Kyegegwa	Mpara Ward	Mpara Central	consent_given	3	2	own_dogs				yes_vacc_mark(2)	all_vacc_before	roaming_no(2)		foot	no_money_spend		yes_skip_work		2000
Kyegegwa	Mpara Ward	Mpara Central	consent_given	1	0	no_dogs
Kyegegwa	Mpara Ward	Mpara Central	consent_given	8	2	no_dogs
Kyegegwa	Mpara Ward	Mpara Central	consent_given	1	0	own_dogs				no_vacc_mark	all_vacc_before	roaming_night(1)	not_inform,other(valid vaccination)						2000
Kyegegwa	Mpara Ward	Mpara Central	consent_given	4	6	no_dogs
Kyegegwa	Mpara Ward	Mpara Central	consent_given	2	2	no_dogs
Kyegegwa	Mpara Ward	Mpara Central	consent_given	1	1	no_dogs
Kyegegwa	Mpara Ward	Mpara Central	consent_given	2	2	no_dogs
Kyegegwa	Mpara Ward	Mpara Central	consent_given	2	4	no_dogs
Kyegegwa	Mpara Ward	Mpara Central	consent_given	2	2	no_dogs
Kyegegwa	Mpara Ward	Mpara Central	consent_given	1	3	no_dogs
Kyegegwa	Mpara Ward	Mpara Central	no_not_present
Kyegegwa	Mpara Ward	Mpara Central	no_not_present
Kyegegwa	Mpara Ward	Mpara Central	consent_given	3	5	own_dogs				no_vacc_mark	no_vacc_before	roaming_no(4)	not_inform						1000
Kyegegwa	Mpara Ward	Mpara Central	consent_given	2	2	no_dogs
Kyegegwa	Mpara Ward	Mpara Central	no_not_present
Kyegegwa	Mpara Ward	Mpara Central	consent_given	2	2	no_dogs
Kyegegwa	Mpara Ward	Mpara Central	consent_given	1	0	no_dogs
Kyegegwa	Mpara Ward	Mpara Central	consent_given	2	2	no_dogs
Kyegegwa	Mpara Ward	Mpara Central	consent_given	2	11	no_dogs
Kyegegwa	Mpara Ward	Mpara Central	consent_given	2	2	no_dogs
Kyegegwa	Mpara Ward	Mpara Central	consent_given	3	0	no_dogs
Kyegegwa	Mpara Ward	Mpara Central	consent_given	2	2	no_dogs
Kyegegwa	Mpara Ward	Mpara Central	consent_given	2	3	no_dogs
Kyegegwa	Mpara Ward	Mpara Central	no_not_present
Kyegegwa	Mpara Ward	Mpara Central	consent_given	2	0	no_dogs
Kyegegwa	Mpara Ward	Mpara Central	consent_given	7	3	no_dogs
Kyegegwa	Mpara Ward	Mpara Central	consent_given	1	0	no_dogs
Kyegegwa	Mpara Ward	Mpara Central	consent_given	2	3	no_dogs
Kyegegwa	Mpara Ward	Mpara Central	consent_given	5	0	no_dogs
Kyegegwa	Mpara Ward	Mpara Central	consent_given	1	0	no_dogs
Kyegegwa	Mpara Ward	Mpara Central	consent_given	4	3	no_dogs
Kyegegwa	Mpara Ward	Mpara Central	consent_given	2	5	no_dogs
Kyegegwa	Mpara Ward	Mpara Central	consent_given	2	1	no_dogs
Kyegegwa	Mpara Ward	Mpara Central	consent_given	4	3	own_dogs				no_vacc_mark	all_vacc_before	roaming_no(2)	other(valid vaccination)						2000
Kyegegwa	Mpara Ward	Mpara Central	consent_given	1	1	own_dogs				no_vacc_mark	all_vacc_before	roaming_no(1)	not_inform						5000
Kyegegwa	Mpara Ward	Mpara Central	consent_given	2	3	no_dogs
Kyegegwa	Mpara Ward	Mpara Central	consent_given	1	0	no_dogs
Kyegegwa	Mpara Ward	Mpara Central	consent_given	1	0	no_dogs
Kyegegwa	Mpara Ward	Mpara Central	consent_given	1	0	no_dogs
Kyegegwa	Mpara Ward	Mpara Central	consent_given	1	1	no_dogs
Kyegegwa	Mpara Ward	Mpara Central	consent_given	1	3	no_dogs
Kyegegwa	Mpara Ward	Mpara Central	consent_given	2	0	no_dogs
Kyegegwa	Mpara Ward	Mpara Central	consent_given	2	1	no_dogs
Kyegegwa	Mpara Ward	Mpara Central	consent_given	4	2	no_dogs
Kyegegwa	Mpara Ward	Mpara Central	consent_given	7	6	no_dogs
Kyegegwa	Mpara Ward	Mpara Central	consent_given	3	4	no_dogs
Kyegegwa	Mpara Ward	Mpara Central	consent_given	3	2	no_dogs
Kyegegwa	Mpara Ward	Mpara Central	consent_given	3	1	no_dogs
Kyegegwa	Mpara Ward	Mpara Central	consent_given	2	1	no_dogs
Kyegegwa	Mpara Ward	Mpara Central	consent_given	4	1	no_dogs
Kyegegwa	Mpara Ward	Mpara Central	consent_given	4	3	no_dogs
Kyegegwa	Mpara Ward	Mpara Central	consent_given	1	7	no_dogs
Kyegegwa	Mpara Ward	Mpara Central	consent_given	2	2	no_dogs
Kyegegwa	Mpara Ward	Mpara Central	consent_given	2	1	no_dogs
Kyegegwa	Mpara Ward	Mpara Central	consent_given	2	1	no_dogs
Kyegegwa	Mpara Ward	Mpara Central	consent_given	8	10	own_dogs				yes_vacc_mark(1)	no_vacc_before	roaming_night(1)	not_inform	foot	no_money_spend		no_skip_work		10000
Kyegegwa	Mpara Ward	Mpara Central	consent_given	7	5	no_dogs
Kyegegwa	Mpara Ward	Mpara Central	consent_given	2	3	no_dogs
Kyegegwa	Mpara Ward	Mpara Central	consent_given	2	2	own_dogs				no_vacc_mark	all_vacc_before	roaming_night(2)	not_inform,other(occupied)						2000
Kyegegwa	Mpara Ward	Mpara Central	consent_given	2	5	own_dogs				no_vacc_mark	no_vacc_before	roaming_night(4)	not_inform						not sure but i think it is expensive
Kyegegwa	Mpara Ward	Mpara Central	consent_given	2	1	no_dogs
Kyegegwa	Mpara Ward	Mpara Central	consent_given	2	0	no_dogs
Kyegegwa	Mpara Ward	Mpara Central	consent_given	2	5	own_dogs				no_vacc_mark	all_vacc_before	roaming_night(1)	not_inform						not sure
Kyegegwa	Mpara Ward	Mpara Central	consent_given	2	2	no_dogs
Kyegegwa	Mpara Ward	Mpara Central	consent_given	6	4	own_dogs				yes_vacc_mark(1)	no_vacc_before	roaming_no(1)	other(just bought)	boda_boda,foot	yes_money_spend	boda_boda_spend(2000)	no_skip_work		0
Kyegegwa	Mpara Ward	Mpara Central	consent_given	3	3	own_dogs				no_vacc_mark	no_vacc_before	roaming_no(1)	other(did not know the location)						not sure
Kyegegwa	Mpara Ward	Mpara Central	consent_given	2	0	own_dogs				no_vacc_mark	no_vacc_before	roaming_night(1)	not_inform						not sure
Kyegegwa	Mpara Ward	Mpara Central	consent_given	1	1	no_dogs
Kyegegwa	Mpara Ward	Mpara Central	consent_given	8	3	no_dogs
Kyegegwa	Mpara Ward	Mpara Central	consent_given	1	0	no_dogs
Kyegegwa	Mpara Ward	Mpara Central	consent_given	8	3	no_dogs
Kyegegwa	Mpara Ward	Mpara Central	consent_given	4	3	own_dogs				no_vacc_mark	all_vacc_before	roaming_no(1)	other(wrong dates)						2000-3000
Kyegegwa	Mpara Ward	Mpara Central	consent_given	2	0	own_dogs				no_vacc_mark	no_vacc_before	roaming_no(1)	not_inform						not sure
Kyegegwa	Mpara Ward	Mpara Central	consent_given	6	4	own_dogs				no_vacc_mark	no_vacc_before	roaming_night(1)	not_inform						not sure
Kyegegwa	Mpara Ward	Mpara Central	consent_given	2	0	own_dogs				no_vacc_mark	no_vacc_before	roaming_night(1)	not_inform						1000
Kyegegwa	Mpara Ward	Mpara Central	consent_given	2	1	no_dogs
Kyegegwa	Mpara Ward	Mpara Central	consent_given	6	4	no_dogs
Kyegegwa	Mpara Ward	Mpara Central	consent_given	5	2	no_dogs
Kyegegwa	Mpara Ward	Mpara Central	consent_given	3	2	own_dogs				no_vacc_mark	all_vacc_before	roaming_no(1)	no_means,not_inform						3000
Kyegegwa	Mpara Ward	Mpara Central	refused
Kyegegwa	Mpara Ward	Mpara Central	consent_given	8	5	own_dogs				no_vacc_mark	some_vacc_before(6)	roaming_no(7)	young						2000
Kyegegwa	Mpara Ward	Mpara Central	consent_given	5	3	own_dogs				no_vacc_mark	no_vacc_before	roaming_no(2)	not_inform						not sure
Kyegegwa	Mpara Ward	Mpara Central	consent_given	8	3	no_dogs
Kyegegwa	Mpara Ward	Mpara Central	consent_given	5	3	no_dogs
Kyegegwa	Mpara Ward	Mpara Central	consent_given	2	2	no_dogs
Kyegegwa	Mpara Ward	Mpara Central	consent_given	8	10	no_dogs
Kyegegwa	Mpara Ward	Mpara Central	consent_given	2	0	no_dogs
Kyegegwa	Mpara Ward	Mpara Central	consent_given	2	2	own_dogs				no_vacc_mark	no_vacc_before	roaming_night(4)	not_inform						not sure
Kyegegwa	Mpara Ward	Mpara Central	consent_given	1	5	no_dogs
Kyegegwa	Mpara Ward	Mpara Central	consent_given	6	4	no_dogs
Kyegegwa	Mpara Ward	Mpara Central	consent_given	6	4	no_dogs
Kyegegwa	Mpara Ward	Mpara Central	consent_given	2	0	no_dogs
Kyegegwa	Mpara Ward	Mpara Central	consent_given	2	2	no_dogs
Kyegegwa	Mpara Ward	Mpara Central	consent_given	2	0	no_dogs
Kyegegwa	Mpara Ward	Mpara Central	consent_given	18	7	own_dogs				no_vacc_mark	all_vacc_before	roaming_no(1)	not_inform						3000
Kyegegwa	Kisambya	Rwenkuba	consent_given	2	2	no_dogs
Kyegegwa	Kisambya	Rwenkuba	consent_given	1	0	no_dogs
Kyegegwa	Kisambya	Rwenkuba	consent_given	1	0	own_dogs	0	1	0	yes_vacc_mark(1)	no_vacc_before	roaming_night(1)		foot	no_money_spend		yes_skip_work	0	10,000 per dog
Kyegegwa	Kisambya	Rwenkuba	consent_given	2	4	own_dogs	1	2	0	yes_vacc_mark(3)	some_vacc_before(1)	roaming_night(3)	young	foot	no_money_spend		yes_skip_work	3,000=	0(free of charge)
Kyegegwa	Kisambya	rwenkuba	consent_given	2	4	no_dogs
Kyegegwa	Kisambya	Rwenkuba	consent_given	3	8	no_dogs
Kyegegwa	Kisambya	Rwenkuba	consent_given	3	7	no_dogs
Kyegegwa	Kisambya	Rwenkuba	consent_given	3	2	own_dogs	3	1	0	yes_vacc_mark(4)	some_vacc_before(3)	roam_always	young	foot	no_money_spend		yes_skip_work	15,000=	Free of charge
Kyegegwa	Kisambya	Rwenkuba	consent_given	1	1	no_dogs
Kyegegwa	Kisambya	Rwenkuba	consent_given	2	4	own_dogs	0	1	0	yes_vacc_mark(1)	all_vacc_before	roam_always		foot	no_money_spend		yes_skip_work	3000	0
Kyegegwa	Kisambya	Rwenkuba	consent_given	3	2	own_dogs	1	0	0	yes_vacc_mark(1)	all_vacc_before	roam_always		foot	no_money_spend		yes_skip_work	3000	0
Kyegegwa	Kisambya	Rwenkuba	consent_given	2	2	no_dogs
Kyegegwa	Kisambya	Rwenkuba	consent_given	2	5	own_dogs	0	1	0	yes_vacc_mark(1)	all_vacc_before	roam_always		foot	no_money_spend		yes_skip_work	3000	0
Kyegegwa	Kisambya	Rwenkuba	consent_given	2	4	no_dogs
Kyegegwa	Kisambya	Rwenkuba	consent_given	3	1	own_dogs	0	1	0	no_vacc_mark	no_vacc_before	roam_always	not_inform						0
Kyegegwa	Kisambya	kyakikoyo	consent_given	2	3	no_dogs
Kyegegwa	Kisambya	kyakikoyo	consent_given	1	4	own_dogs	0	1	0	yes_vacc_mark(1)	all_vacc_before	roam_always		foot	no_money_spend		no_skip_work	3000	1000
Kyegegwa	Kisambya	kyakikoyo	consent_given	1	1	no_dogs
Kyegegwa	Kisambya	kyakikoyo	consent_given	3	0	no_dogs
Kyegegwa	Kisambya	kyakikoyo	consent_given	3	1	no_dogs
Kyegegwa	Kisambya	kyakikoyo	consent_given	3	2	own_dogs	0	2	0	no_vacc_mark	all_vacc_before	roam_always	other(learnt about it late)					12000	12000
Kyegegwa	Kisambya	kyakikoyo	consent_given	3	2	no_dogs
Kyegegwa	Kisambya	kyakikoyo	consent_given	5	2	no_dogs
Kyegegwa	Kisambya	kyakikoyo	consent_given	1	0	no_dogs
Kyegegwa	Kisambya	kyakikoyo	no_not_present
Kyegegwa	Kisambya	Kyakikoyo	consent_given	2	1	no_dogs
Kyegegwa	Kisambya	kyakikoyo	consent_given	5	5	no_dogs
Kyegegwa	Kisambya	kyakikoyo	consent_given
Kyegegwa	Kisambya	kyakikoyo	consent_given	2	2	no_dogs
Kyegegwa	Kisambya	kyakikoyo	consent_given	3	4	own_dogs	0	1	0	yes_vacc_mark(1)	all_vacc_before	roaming_night(1)		foot	no_money_spend		no_skip_work	3000-4000	free
Kyegegwa	Kisambya	kyakikoyo	consent_given	3	2	no_dogs
Kyegegwa	Kisambya	kyakikoyo	consent_given	1	0	no_dogs
Kyegegwa	Kisambya	kyakikoyo	consent_given	2	1	no_dogs
Kyegegwa	Kisambya	kyakikoyo	consent_given	2	1	own_dogs	1	0	0	no_vacc_mark	no_vacc_before	roaming_night(1)	other(got information late)					3000	free
Kyegegwa	Kisambya	kyakikoyo	consent_given	2	0	no_dogs
Kyegegwa	Kisambya	kyakikoyo	consent_given	7	5	no_dogs
Kyegegwa	Kisambya	kyakikoyo	refused
Kyegegwa	Kisambya	kyakikoyo	consent_given	2	1	no_dogs
Kyegegwa	Kisambya	kyakikoyo	consent_given	3	5	no_dogs
Kyegegwa	Kisambya	kyakikoyo	consent_given	4	2	no_dogs
Kyegegwa	Kisambya	kyakikoyo	consent_given	2	1	no_dogs
Kyegegwa	Kisambya	kyakikoyo	consent_given	2	4	no_dogs
Kyegegwa	Kisambya	kyakikoyo	no_not_present
Kyegegwa	Kisambya	kyakikoyo	no_not_present
Kyegegwa	Kisambya	kyakikoyo	consent_given	4	3	no_dogs

## Sheet: variable description
variable	description
RegionName	Administrative unit where the study district belongs
parish	an administrative unit with in a sub-county where specific strategies were rolled
village	an administrative unit within a parish were dogs that were vaccinated came from
consent	an authorization to free give information as regards to the study
human_adult	a person above 15 years of age
human_child	a person below 15 years of age
dog_own	if a household owns a dog
nb_females	number of dogs in the household which are females
nb_males	number of dogs in the household which are males
nb_puppies	number of dogs in the household which are puppies
vacc_mark	a vaccinated and marked dog in a household
vacc_before	whether a dog had been vaccinated before this time of vaccination
confinement	if a dog in the household is confined
stray_dogs	if there are stray dogs that present around the household espcially at night
why_not	reason for not vaccinating dogs this time of vaccination
